# Supplementary material for: Variant detection sensitivity and biases in whole genome and exome sequencing
Source: BMC Bioinformatics. 2014 Jul 19;15(1):247. doi: 10.1186/1471-2105-15-247 (PMC4122774; doi:10.1186/1471-2105-15-247)
Supplement: Supplementary file 2 — Additional file 2: Supplementary Tables. Large supplementary tables. (XLS 50 KB) [file 12859_2014_6520_MOESM2_ESM.xls]

## Sheet: TableS2
Supplementary Table 2
Mean on-target mapped depth for Ensembl 72 coding regions and the two whole exome target capture kits.
Data set	Sample	Raw depth	Ensembl 72 coding	SeqCap EZ Exome v3	Whole exome Agilent 1.1
1KG-WGS	NA12878	1.25623e+11	39.12	39.42	38.84
1KG-WGS	NA12891	7.33206e+10	27.04	27.4	26.77
1KG-WGS	NA12892	5.76412e+10	22.17	22.55	21.87
1KG-WGS	NA19238	3.67848e+10	16.37	16.66	16.25
1KG-WGS	NA19239	5.93369e+10	24.9	24.9	24.89
1KG-WGS	NA19240	9.17733e+10	35.19	34.96	35.45
	Mean	7.408e+10	27.465	27.6483	27.345
HGU-WXS	HGU-WXS-01	7984644668	67.61	71.75
HGU-WXS	HGU-WXS-02	8480936615	65.58	70.82
HGU-WXS	HGU-WXS-03	5641698152	47.69	51.58
HGU-WXS	HGU-WXS-04	6252269464	52.93	55.93
HGU-WXS	HGU-WXS-05	6822770968	59.33	63.98
HGU-WXS	HGU-WXS-06	8430051448	72.43	78.4
HGU-WXS	HGU-WXS-07	7753440912	58.93	63.73
HGU-WXS	HGU-WXS-08	7548503032	66.85	72.03
HGU-WXS	HGU-WXS-09	8417289944	74.29	79.88
HGU-WXS	HGU-WXS-10	7789924744	60.56	64.2
HGU-WXS	HGU-WXS-11	7205332008	59.28	63.09
HGU-WXS	HGU-WXS-12	7513520448	63.8	67.94
HGU-WXS	HGU-WXS-13	7642556068	62.88	66.54
	Mean	7.49869e+09	62.4738	66.9131
TCGA-WGS	TCGA-64-1678	119638437990	41.89	40.99	42.69
TCGA-WGS	TCGA-05-4432	119600014560	38.07	37.45	38.6
TCGA-WGS	TCGA-CR-6470	141764899870	38.64	38.94	38.49
TCGA-WGS	TCGA-05-4395	133275188320	30.19	30.69	29.92
TCGA-WGS	TCGA-05-5429	125523027654	35.93	36.13	35.72
TCGA-WGS	TCGA-06-0745	137931560414	35.44	35.79	35.28
TCGA-WGS	TCGA-DK-A3IL	102332278072	33.19	33.09	33.26
TCGA-WGS	TCGA-DJ-A3US	135743431168	43.57	43.29	43.68
TCGA-WGS	TCGA-FK-A3SE	112127713380	35	34.89	35.15
TCGA-WGS	TCGA-HC-7744	117822193370	44.14	43.89	43.98
	Mean	1.24576e+11	37.606	37.515	37.677
TCGA-WXS	TCGA-05-4395	8429562800	83.15		101.36
TCGA-WXS	TCGA-05-4432	7105695392	71.6		87.17
TCGA-WXS	TCGA-64-1678	14573401280	145.56		183.64
TCGA-WXS	TCGA-06-0745	12907826928	111.38		135.01
TCGA-WXS	TCGA-DU-7301	8692261664	91.93		114.64
TCGA-WXS	TCGA-CR-6470	7713991944	70.68		86.02
TCGA-WXS	TCGA-CR-7391	7945378352	85.17		103.51
TCGA-WXS	TCGA-BJ-A191	11750770248	105.28		127.16
TCGA-WXS	TCGA-DJ-A3US	11271335496	73.61		90.89
TCGA-WXS	TCGA-FK-A3SE	7908497528	78.86		97.96
TCGA-WXS	TCGA-DK-A3IL	7887008680	86.81		108.7
TCGA-WXS	TCGA-05-5429	6850165000	56.16		68.13
TCGA-WXS	TCGA-HC-7079	8837420904	86.35		105.89
TCGA-WXS	TCGA-HC-7233	8937793496	84.36		105.11
TCGA-WXS	TCGA-HC-7744	7706024256	89.07		110.56
TCGA-WXS	TCGA-75-6203	6514644456	67.54		82.67
TCGA-WXS	TCGA-ER-A19T	7842720592	66.23		80.98
TCGA-WXS	TCGA-ER-A3ES	7753805456	86.64		108.8
TCGA-WXS	TCGA-FS-A1ZK	6493168984	72.13		88.54
TCGA-WXS	TCGA-GN-A266	6530114256	73.58		90.38
	Mean	8.68258e+09	84.3045		103.856

## Sheet: TableS3
Supplementary Table 3
Read statistics. Generated by Picard CollectAlignmentSummaryMetrics. Total reads is 2X the number of clusters for paired reads. Percent passing filter is the percentage of reads passing Illumina’s filter. Noise is the number of filtered reads consisting solely of poly-A or poly-N. Mean length is across all lanes of the sample. Percent adaptor is the percentage of filtered reads that known adapter…
		Paired reads					Unpaired reads
Data set	Sample	Total	Percent passing filter	Noise	Mean length	Percent adapter	Total	Percent passing filter	Noise	Mean length	Percent adapter
1KG-WGS	NA12878	2682484941	1	9597	46.8308	6.8e-05	526816020	1	2097	44.5998	0
1KG-WGS	NA12891	1648429113	1	6327	44.479	0.000186	730253364	1	5041	46.2966	0
1KG-WGS	NA12892	1393744726	1	5698	41.3571	0.000207	727651430	1	3225	45.3745	0
1KG-WGS	NA19238	1012706503	1	3970	36.3233	1.2e-05	648731916	1	2532	36.346	0
1KG-WGS	NA19239	1612061648	1	6478	36.8081	4e-06	531213824	1	2438	36.0771	0
1KG-WGS	NA19240	2274614340	1	8958	40.3467	3e-06	392726941	1	1795	36.4658	0
HGU-WXS	HGU-WXS-01	81475966	1	0	98	3.1e-05
HGU-WXS	HGU-WXS-02	98045510	1	0	86.5	0.000369
HGU-WXS	HGU-WXS-03	61322806	1	0	92	0.000528
HGU-WXS	HGU-WXS-04	63798668	1	0	98	0.001132
HGU-WXS	HGU-WXS-05	74160554	1	0	92	5.5e-05
HGU-WXS	HGU-WXS-06	91630994	1	0	92	0.000132
HGU-WXS	HGU-WXS-07	79116744	1	0	98	0.000321
HGU-WXS	HGU-WXS-08	82048946	1	0	92	0.000232
HGU-WXS	HGU-WXS-09	91492282	1	0	92	3.3e-05
HGU-WXS	HGU-WXS-10	79489028	1	0	98	7.3e-05
HGU-WXS	HGU-WXS-11	73523796	1	0	98	8.1e-05
HGU-WXS	HGU-WXS-12	76668576	1	0	98	9.4e-05
HGU-WXS	HGU-WXS-13	77985266	1	0	98	4.5e-05
TCGA-WGS	TCGA-64-1678	1184538990	0.923737	1204	101	0.002678
TCGA-WGS	TCGA-05-4432	1184158560	0.888244	19808	101	0.000297
TCGA-WGS	TCGA-CR-6470	1403612870	0.891809	421	101	0.000419
TCGA-WGS	TCGA-05-4395	1319556320	0.823969	63552	101	0.000256
TCGA-WGS	TCGA-05-5429	1242802254	0.858295	3142	101	0.000361
TCGA-WGS	TCGA-06-0745	1365659014	0.883197	113	101	0.000739
TCGA-WGS	TCGA-DK-A3IL	1013190872	0.919875	295	101	0.001162
TCGA-WGS	TCGA-DJ-A3US	1343994368	0.900663	283	101	0.001014
TCGA-WGS	TCGA-FK-A3SE	1110175380	0.917568	421	101	0.000904
TCGA-WGS	TCGA-HC-7744	1166556370	0.915264	597	101	0.00031
TCGA-WXS	TCGA-05-4395	110915300	0.899313	52	76	1.2e-05	16509571	0.894895	0	76	1.6e-05
TCGA-WXS	TCGA-05-4432	93495992	0.899176	57	76	3e-05	16038527	0.895348	0	76	3.6e-05
TCGA-WXS	TCGA-64-1678	191755280	0.887886	4854	76	7e-06
TCGA-WXS	TCGA-06-0745	169839828	0.920096	155	76	4.7e-05
TCGA-WXS	TCGA-DU-7301	114371864	0.907232	111	76	0.000342
TCGA-WXS	TCGA-CR-6470	101499894	0.884894	11321	76	4e-05
TCGA-WXS	TCGA-CR-7391	104544452	0.878867	49	76	2e-06	23300399	0.860697	1	76	4e-06
TCGA-WXS	TCGA-BJ-A191	154615398	0.872744	423	76	3.4e-05
TCGA-WXS	TCGA-DJ-A3US	148307046	0.891468	1824	76	0.012693
TCGA-WXS	TCGA-FK-A3SE	104059178	0.894738	1082	76	0.005627
TCGA-WXS	TCGA-DK-A3IL	103776430	0.910957	124	76	0.001178
TCGA-WXS	TCGA-05-5429	90133750	0.741422	10	76	3e-06
TCGA-WXS	TCGA-HC-7079	116281854	0.875793	1708	76	3e-06
TCGA-WXS	TCGA-HC-7233	117602546	0.915558	46346	76	0.002841
TCGA-WXS	TCGA-HC-7744	101395056	0.91071	39401	76	0.000102
TCGA-WXS	TCGA-75-6203	85719006	0.885953	3447	76	1e-06
TCGA-WXS	TCGA-ER-A19T	103193692	0.922975	3878	76	1.1e-05
TCGA-WXS	TCGA-ER-A3ES	102023756	0.910405	129	76	0.00026
TCGA-WXS	TCGA-FS-A1ZK	85436434	0.926182	50	76	4.5e-05
TCGA-WXS	TCGA-GN-A266	85922556	0.937784	122	76	1.7e-05

## Sheet: TableS4
Supplementary Table 4
Read duplication statistics. Generated by Picard MarkDuplicates.
Data set	Sample	Unpaired reads	Read pairs	Unmapped reads	Unpaired read duplicates	Read pair duplicates	Read pair optical duplicates	Percent duplication
1KG-WGS	NA12878	41477704	181952400	10541237	7730878	7069175	0	0.053947
1KG-WGS	NA12891	5653825	2197535	2077984	440061	111975	0	0.066078
1KG-WGS	NA12892	31835153	0	0	1118295	0	0	0.035128
1KG-WGS	NA19238	323278	6844472	193673	64310	99314	0	0.018765
1KG-WGS	NA19239	168455347	279460729	15922372	32958561	6332490	0	0.062723
1KG-WGS	NA19240	10469178	211589498	3310750	3117986	7458850	0	0.041591
HGU-WXS	HGU-WXS-01	330751	40339891	465433	169538	1856794	580326	0.047934
HGU-WXS	HGU-WXS-02	793802	48159441	932826	425612	3274484	0	0.071819
HGU-WXS	HGU-WXS-03	743150	29859352	860952	356751	2883686	0	0.101289
HGU-WXS	HGU-WXS-04	238688	31561903	436174	107958	1197185	373545	0.039492
HGU-WXS	HGU-WXS-05	556863	36473465	656761	272187	1674216	0	0.049258
HGU-WXS	HGU-WXS-06	713764	45044168	828894	413667	4831848	0	0.110982
HGU-WXS	HGU-WXS-07	604036	38874773	763162	336345	7407522	2820954	0.193372
HGU-WXS	HGU-WXS-08	834996	40125479	962992	452634	3213598	0	0.084846
HGU-WXS	HGU-WXS-09	701275	44988633	813741	401285	2651394	0	0.062904
HGU-WXS	HGU-WXS-10	359296	38595292	1939148	172070	2337301	803806	0.062497
HGU-WXS	HGU-WXS-11	327278	35742789	1710940	154559	1653041	510251	0.04819
HGU-WXS	HGU-WXS-12	274917	38003207	387245	134184	1543189	478660	0.04222
HGU-WXS	HGU-WXS-13	353670	38592531	446534	166804	1326303	495747	0.036361
TCGA-WGS	TCGA-64-1678	7335609	209433475	31391611	2299482	6520165	21244	0.035992
TCGA-WGS	TCGA-05-4432	11289822	353179412	50570496	4507845	14492227	50915	0.046669
TCGA-WGS	TCGA-CR-6470	4271763	207475808	24299457	1640227	5626875	17688	0.030757
TCGA-WGS	TCGA-05-4395	6197087	207775286	26547315	2359719	15101456	18600	0.077209
TCGA-WGS	TCGA-05-5429	4887082	132572626	20907086	1526436	1660021	6699	0.017948
TCGA-WGS	TCGA-06-0745	18157086	418416656	69915104	6307128	15732692	92773	0.044179
TCGA-WGS	TCGA-DK-A3IL	2632999	125830601	10307295	969268	1513014	48530	0.015711
TCGA-WGS	TCGA-DJ-A3US	9118729	405232174	49865829	3809536	14324629	38152	0.039604
TCGA-WGS	TCGA-FK-A3SE	9390654	336888429	43592470	3513180	8552666	52286	0.030181
TCGA-WGS	TCGA-HC-7744	8687592	194439395	29381696	3790531	4391535	23518	0.031626
TCGA-WXS	TCGA-05-4395	17137642	52692527	4902175	12723634	9264865	319290	0.255082
TCGA-WXS	TCGA-05-4432	16787412	44055487	4636133	11667494	6597234	308691	0.23701
TCGA-WXS	TCGA-64-1678	1925227	89698037	10433979	1349906	8805951	132526	0.104576
TCGA-WXS	TCGA-06-0745	2201230	81613764	4411070	1526443	14509274	19497	0.184641
TCGA-WXS	TCGA-DU-7301	1078098	55277872	2738022	761421	9890898	2554	0.184023
TCGA-WXS	TCGA-CR-6470	1273383	48694520	2837471	866409	9722288	4158	0.205863
TCGA-WXS	TCGA-CR-7391	23494303	50149301	4051946	16617466	5758352	2914	0.227268
TCGA-WXS	TCGA-BJ-A191	1252960	74535525	4291388	906802	14351936	6914	0.196979
TCGA-WXS	TCGA-DJ-A3US	1552499	68835040	9084467	833508	7825977	3273	0.118411
TCGA-WXS	TCGA-FK-A3SE	855618	49757251	3689058	543538	6568488	2345	0.136301
TCGA-WXS	TCGA-DK-A3IL	836571	50236283	2467293	541419	5346565	2616	0.110894
TCGA-WXS	TCGA-05-5429	1360865	41291617	6189651	845515	5466460	4054	0.140313
TCGA-WXS	TCGA-HC-7079	1623441	55207082	4244249	1164420	10128977	2923	0.191207
TCGA-WXS	TCGA-HC-7233	1391205	56152617	3906107	782775	4875551	4907	0.092649
TCGA-WXS	TCGA-HC-7744	1033333	48852218	2657287	708342	4841192	4291	0.105236
TCGA-WXS	TCGA-75-6203	628076	41591376	1908178	396851	5851443	8385	0.14437
TCGA-WXS	TCGA-ER-A19T	680436	50279692	1953872	473196	17366770	5631	0.347756
TCGA-WXS	TCGA-ER-A3ES	991166	49316285	2400020	670292	6213822	2502	0.131474
TCGA-WXS	TCGA-FS-A1ZK	862497	41358917	1856103	538788	4799744	4102	0.1213
TCGA-WXS	TCGA-GN-A266	768006	41814048	1526454	484758	4687007	4096	0.116815

## Sheet: TableS5
Supplementary Table 5
Hapmap3 SNPs in Ensembl 72 coding regions classed by SnpEff 3.3 gene effects. Non-synonymous coding includes non-synonymous start. Synonymous coding includes synonymous start and synonymous stop. Splice site includes splice site acceptor and splice site donor. Start gained/lost includes start gained and start lost. Total counts will be ≤ the sum of columns for some SNPs have multiple gene effect …
		Synonymous coding		Non-synonymous coding		Splice site acceptor/donor		Start gained/lost		Stop gained		Stop lost		Total*
Data set	Sample	Het	Hom	Het	Hom	Het	Hom	Het	Hom	Het	Hom	Het	Hom	Het	Hom
1KG-WGS	NA12878	4369	3134	4229	3340	32	29	114	114	45	13	15	10	8660	6495
1KG-WGS	NA12891	4260	3162	4074	3338	31	33	123	116	36	22	13	10	8364	6538
1KG-WGS	NA12892	4202	3135	3990	3250	35	26	124	112	29	16	15	12	8235	6425
1KG-WGS	NA19238	4121	3387	3934	3523	35	28	112	111	43	15	17	11	8110	6929
1KG-WGS	NA19239	4498	3555	4238	3527	33	27	144	111	35	14	14	15	8783	7094
1KG-WGS	NA19240	4735	3403	4388	3526	41	26	145	108	40	15	20	9	9181	6946
HGU-WXS	HGU-WXS-01	4491	3155	4197	3264	34	23	144	105	39	16	10	11	8742	6444
HGU-WXS	HGU-WXS-02	4367	3199	4276	3307	27	28	132	99	39	16	15	13	8677	6540
HGU-WXS	HGU-WXS-03	4386	3097	4264	3237	32	26	137	106	36	15	7	15	8682	6362
HGU-WXS	HGU-WXS-04	4308	3094	4064	3299	26	25	122	105	32	20	14	14	8394	6424
HGU-WXS	HGU-WXS-05	4383	3131	4129	3265	28	30	120	107	31	19	15	10	8561	6424
HGU-WXS	HGU-WXS-06	4204	3181	4223	3189	22	32	115	111	42	16	12	9	8452	6403
HGU-WXS	HGU-WXS-07	4425	3127	4211	3282	28	31	130	105	31	20	8	15	8668	6456
HGU-WXS	HGU-WXS-08	4484	3184	4212	3308	35	28	119	111	30	18	15	8	8727	6521
HGU-WXS	HGU-WXS-09	4606	3033	4265	3230	41	18	147	96	32	19	10	11	8908	6289
HGU-WXS	HGU-WXS-10	4311	3255	4055	3418	30	26	125	110	39	14	10	12	8437	6687
HGU-WXS	HGU-WXS-11	4063	3252	3803	3460	31	27	122	102	31	25	13	12	7896	6747
HGU-WXS	HGU-WXS-12	4389	3078	4148	3207	38	24	126	106	35	18	13	12	8584	6315
HGU-WXS	HGU-WXS-13	4178	3289	4099	3427	28	33	120	95	34	14	9	13	8326	6737
TCGA-WGS	TCGA-05-4395	4277	3282	4148	3424	36	31	136	100	42	20	17	11	8483	6746
TCGA-WGS	TCGA-05-4432	4264	3280	4222	3366	40	22	120	117	30	16	14	15	8516	6693
TCGA-WGS	TCGA-05-5429	4451	3121	4167	3279	37	27	153	105	36	20	11	9	8654	6442
TCGA-WGS	TCGA-06-0745	4452	3153	4277	3378	38	25	141	115	38	23	19	10	8787	6568
TCGA-WGS	TCGA-64-1678	4318	3190	4199	3372	31	32	132	116	29	26	14	13	8573	6594
TCGA-WGS	TCGA-CR-6470	4483	3114	4281	3331	38	29	156	106	33	29	19	9	8826	6482
TCGA-WGS	TCGA-DJ-A3US	4405	3147	4359	3281	38	28	152	119	43	18	16	13	8839	6454
TCGA-WGS	TCGA-DK-A3IL	4536	3100	4391	3202	41	24	155	106	45	15	17	12	8985	6342
TCGA-WGS	TCGA-FK-A3SE	4490	3224	4288	3494	38	25	129	108	48	21	13	13	8817	6753
TCGA-WGS	TCGA-HC-7744	4322	3185	4287	3344	32	29	145	108	43	17	18	12	8671	6555
TCGA-WXS	TCGA-05-4395	4001	3125	3656	3120	22	21	108	98	32	12	13	10	7680	6258
TCGA-WXS	TCGA-05-4432	4007	3090	3703	3080	27	14	100	95	21	11	8	12	7715	6187
TCGA-WXS	TCGA-05-5429	4128	2981	3613	2973	23	17	113	88	25	14	9	6	7744	5973
TCGA-WXS	TCGA-06-0745	4207	3061	3842	3171	18	20	128	88	28	15	12	10	8060	6251
TCGA-WXS	TCGA-64-1678	4086	3050	3751	3165	20	27	116	88	23	20	12	9	7863	6230
TCGA-WXS	TCGA-75-6203	4211	2894	3851	2897	29	13	125	89	35	10	6	12	8075	5801
TCGA-WXS	TCGA-BJ-A191	4124	2970	3868	3004	19	20	125	96	29	12	11	11	8002	5989
TCGA-WXS	TCGA-CR-6470	4203	2934	3800	3013	20	19	122	87	26	20	11	7	8025	5961
TCGA-WXS	TCGA-CR-7391	4289	2972	3899	2940	16	22	132	99	25	9	11	11	8195	5930
TCGA-WXS	TCGA-DJ-A3US	4158	3128	3876	3261	21	26	99	94	23	20	11	13	8065	6409
TCGA-WXS	TCGA-DK-A3IL	4265	2979	3869	2953	27	18	125	99	29	9	11	8	8150	5949
TCGA-WXS	TCGA-DU-7301	4301	2928	3815	2987	24	21	104	99	28	14	10	8	8123	5933
TCGA-WXS	TCGA-ER-A19T	4025	3042	3633	3000	19	18	107	97	19	14	9	9	7678	6053
TCGA-WXS	TCGA-ER-A3ES	3929	3033	3542	3088	24	15	113	111	27	16	6	6	7478	6147
TCGA-WXS	TCGA-FK-A3SE	4204	3103	3786	3225	20	20	112	90	33	17	8	12	7981	6350
TCGA-WXS	TCGA-FS-A1ZK	4122	3023	3754	2995	24	20	109	98	26	15	14	6	7906	6033
TCGA-WXS	TCGA-GN-A266	4076	3071	3723	3050	25	23	109	91	31	9	11	10	7814	6145
TCGA-WXS	TCGA-HC-7079	4183	2985	3795	2989	14	24	103	101	26	13	14	6	7968	6004
TCGA-WXS	TCGA-HC-7233	4169	3067	3772	3128	22	21	121	89	25	16	6	10	7948	6228
TCGA-WXS	TCGA-HC-7744	4079	3036	3794	3032	20	19	122	98	29	13	10	9	7888	6076

## Sheet: TableS8a
Supplementary Table 8 (a)
Number of HapMap 3.3 variants called in Ensembl 72 coding regions for grouped and single sample calling.
		Matched genotypes		Mismatched genotypes		Single only		Group only
Data set	Sample	Het	Hom	Single hom & group het	Single het & group hom	Het	Hom	Het	Hom
1KG-WGS	NA12878	15342	11418	2	1	16	14	80	18
1KG-WGS	NA12891	14678	11559	3	1	39	7	162	31
1KG-WGS	NA12892	14632	11372	1	2	55	11	389	44
1KG-WGS	NA19238	14521	12124	1	0	150	18	1037	171
1KG-WGS	NA19239	15591	12346	3	1	40	6	183	36
1KG-WGS	NA19240	16304	12154	1	0	7	8	49	11
HGU-WXS	HGU-WXS-01	14927	11326	1	0	28	13	169	84
HGU-WXS	HGU-WXS-02	14865	11430	1	0	25	13	131	115
HGU-WXS	HGU-WXS-03	14594	11201	3	1	32	13	249	126
HGU-WXS	HGU-WXS-04	14357	11266	0	0	27	20	233	100
HGU-WXS	HGU-WXS-05	14706	11082	0	1	29	16	223	95
HGU-WXS	HGU-WXS-06	14676	11131	1	0	18	13	167	89
HGU-WXS	HGU-WXS-07	14870	11202	0	1	19	15	159	74
HGU-WXS	HGU-WXS-08	14928	11419	0	1	29	14	185	91
HGU-WXS	HGU-WXS-09	15268	10985	0	0	26	15	188	106
HGU-WXS	HGU-WXS-10	14680	11717	0	0	26	20	162	92
HGU-WXS	HGU-WXS-11	13624	11766	0	0	32	16	175	104
HGU-WXS	HGU-WXS-12	14688	11085	0	2	32	19	208	125
HGU-WXS	HGU-WXS-13	14413	11774	0	1	22	22	143	66
TCGA-WGS	TCGA-05-4395	15217	11526	17	178	7	15	35	7
TCGA-WGS	TCGA-05-4432	14694	11842	0	1	19	19	40	16
TCGA-WGS	TCGA-05-5429	14979	11510	1	1	18	15	20	20
TCGA-WGS	TCGA-06-0745	15485	11291	0	0	14	16	8	8
TCGA-WGS	TCGA-64-1678	14755	11877	0	0	14	12	28	8
TCGA-WGS	TCGA-CR-6470	15163	11274	28	151	17	11	36	10
TCGA-WGS	TCGA-DJ-A3US	15748	11065	23	148	14	8	40	9
TCGA-WGS	TCGA-DK-A3IL	15166	11386	11	284	19	12	27	6
TCGA-WGS	TCGA-FK-A3SE	15395	11840	22	172	23	11	20	11
TCGA-WGS	TCGA-HC-7744	15012	11492	56	132	18	11	112	10
TCGA-WXS	TCGA-05-4395	13193	10917	0	1	24	38	174	91
TCGA-WXS	TCGA-05-4432	13133	10892	3	1	22	39	193	105
TCGA-WXS	TCGA-05-5429	13914	10389	0	0	30	27	157	42
TCGA-WXS	TCGA-06-0745	13981	10896	41	0	7	15	1247	815
TCGA-WXS	TCGA-64-1678	13500	10370	6	0	17	12	1721	1065
TCGA-WXS	TCGA-75-6203	13605	10550	0	0	28	24	155	84
TCGA-WXS	TCGA-BJ-A191	13878	10312	0	2	23	43	198	84
TCGA-WXS	TCGA-CR-6470	13925	10182	0	0	22	31	262	92
TCGA-WXS	TCGA-CR-7391	13905	10333	1	0	23	38	187	121
TCGA-WXS	TCGA-DJ-A3US	14100	10570	1	1	25	36	119	75
TCGA-WXS	TCGA-DK-A3IL	14165	10324	18	2	10	9	1628	896
TCGA-WXS	TCGA-DU-7301	13517	10759	9	3	32	93	441	149
TCGA-WXS	TCGA-ER-A19T	13466	10707	1	1	23	37	175	100
TCGA-WXS	TCGA-ER-A3ES	13650	10533	2	1	27	27	142	93
TCGA-WXS	TCGA-FK-A3SE	13909	11193	79	1	15	12	1216	482
TCGA-WXS	TCGA-FS-A1ZK	13681	10863	0	0	28	104	230	113
TCGA-WXS	TCGA-GN-A266	13553	10634	3	0	14	12	1624	1000
TCGA-WXS	TCGA-HC-7079	13392	10457	1	0	25	32	316	131
TCGA-WXS	TCGA-HC-7233	13031	10718	0	0	27	39	203	45
TCGA-WXS	TCGA-HC-7744	13920	11081	20	0	22	10	1497	942

## Sheet: TableS8b
Supplementary Table 8 (b)
Number of rare variants called in Ensembl 72 coding regions for grouped and single sample calling. Rare is defined as not present in HapMap 3.3, present at < 0.01 MAF in the ESP6500 variant data set, and genotype quality at least 60.
		Matched genotypes		Mismatched genotypes		Single only		Group only
Data set	Sample	Het	Hom	Single hom & group het	Single het & group hom	Het	Hom	Het	Hom
1KG-WGS	NA12878	790	235					4
1KG-WGS	NA12891	720	133			1		1
1KG-WGS	NA12892	688	88			4		3
1KG-WGS	NA19238	2184	30			14		6
1KG-WGS	NA19239	2935	153			12	1	9
1KG-WGS	NA19240	3160	291			6	1	8	1
HGU-WXS	HGU-WXS-01	810	265			7		1
HGU-WXS	HGU-WXS-02	846	258			2		4
HGU-WXS	HGU-WXS-03	770	214			5		4
HGU-WXS	HGU-WXS-04	813	242			5		4
HGU-WXS	HGU-WXS-05	786	241			4		2	1
HGU-WXS	HGU-WXS-06	940	262					1	1
HGU-WXS	HGU-WXS-07	861	252			5		2
HGU-WXS	HGU-WXS-08	911	254			5		2
HGU-WXS	HGU-WXS-09	885	255			4		1
HGU-WXS	HGU-WXS-10	967	281			5		7
HGU-WXS	HGU-WXS-11	818	292			8		2
HGU-WXS	HGU-WXS-12	894	247			6		2	1
HGU-WXS	HGU-WXS-13	1218	302			2		2
TCGA-WGS	TCGA-05-4395	798	261			3		1
TCGA-WGS	TCGA-05-4432	879	315			2	2	1
TCGA-WGS	TCGA-05-5429	797	318			3		10	17
TCGA-WGS	TCGA-06-0745	1092	317		1	1		8	17
TCGA-WGS	TCGA-64-1678	803	318			2	1	2
TCGA-WGS	TCGA-CR-6470	826	320			2	1		2
TCGA-WGS	TCGA-DJ-A3US	812	327			1	2	1	6
TCGA-WGS	TCGA-DK-A3IL	1155	312			2		20	15
TCGA-WGS	TCGA-FK-A3SE	1024	328		2	1		7	9
TCGA-WGS	TCGA-HC-7744	766	298					18	21
TCGA-WXS	TCGA-05-4395	730	248			7		3
TCGA-WXS	TCGA-05-4432	793	237			1	1	3
TCGA-WXS	TCGA-05-5429	718	227			3		89	108
TCGA-WXS	TCGA-06-0745	1017	268			2		83	67
TCGA-WXS	TCGA-64-1678	708	229			6		1
TCGA-WXS	TCGA-75-6203	730	222			7		3
TCGA-WXS	TCGA-BJ-A191	808	252			3		1
TCGA-WXS	TCGA-CR-6470	764	246			3
TCGA-WXS	TCGA-CR-7391	771	263			1
TCGA-WXS	TCGA-DJ-A3US	746	230					67	103
TCGA-WXS	TCGA-DK-A3IL	1090	231			1		85	96
TCGA-WXS	TCGA-DU-7301	840	243			5		2
TCGA-WXS	TCGA-ER-A19T	685	219			8		3
TCGA-WXS	TCGA-ER-A3ES	733	242			6	1	2
TCGA-WXS	TCGA-FK-A3SE	938	239					93	100
TCGA-WXS	TCGA-FS-A1ZK	725	246			1	1		1
TCGA-WXS	TCGA-GN-A266	689	243			4		3
TCGA-WXS	TCGA-HC-7079	787	259			3	1	1
TCGA-WXS	TCGA-HC-7233	746	236			4		1
TCGA-WXS	TCGA-HC-7744	716	222			1		68	97
