# Supplementary material for: Variant detection sensitivity and biases in whole genome and exome sequencing
Source: BMC Bioinformatics. 2014 Jul 19;15(1):247. doi: 10.1186/1471-2105-15-247 (PMC4122774; doi:10.1186/1471-2105-15-247)
Supplement: Supplementary file 3 — Additional file 3: VCF files of HapMap 3.3 coding sites and genotypes. (ZIP 53 MB) [file 12859_2014_6520_MOESM3_ESM.zip]

Archive with 3 entries (3 files):
- 1612844312120806_add3.gz
- 1612844312120806_add4.gz
- 1612844312120806_add5.gz
