# Supplementary material for: Variant detection sensitivity and biases in whole genome and exome sequencing
Source: BMC Bioinformatics. 2014 Jul 19;15(1):247. doi: 10.1186/1471-2105-15-247 (PMC4122774; doi:10.1186/1471-2105-15-247)
Supplement: Supplementary file 4 — Additional file 4: Command lines. (TXT 4 KB) [file 12859_2014_6520_MOESM4_ESM.txt]

############# Alignment of HGU-WXS samples #############

# Parameters
name=sample

# Tools
bwa_dir=/path/2/bwa-0.5.9
samtools_dir=/path/2/samtools-0.1.16
picard_dir=/path/2/picard-tools-1.79
gatk_dir=/path/2/GenomeAnalysisTK-2.2-8-gec077cd

# Inputs
reference_seq_file=/path/2/hg19.fasta
dbsnp_file=/path/2/dbsnp_137.hg19.vcf
known_indels_file_1=/path/2/1000G_phase1.indels.hg19.vcf
known_indels_file_2=/path/2/Mills_and_1000G_gold_standard.indels.hg19.vcf

# I/O locations
bam_dir=/path/2/bam
stats_dir=/path/2/stats

# Align runs
$bwa_dir/bwa aln -q 30 $reference_seq_file $runs_dir/$name/run_1.fastq > $name.run_1.sai
$bwa_dir/bwa aln -q 30 $reference_seq_file $runs_dir/$name/run_2.fastq > $name.run_2.sai
$bwa_dir/bwa sampe $reference_seq_file $name.run_1.sai $name.run_2.sai $runs_dir/$name/run_1.fastq $runs_dir/$name/run_2.fastq | gzip > $name.bwa.sam.gz
$samtools_dir/samtools view -hbS -o $name.bwa.bam $name.bwa.sam.gz

# Mark duplicates
java -jar $picard_dir/MarkDuplicates.jar INPUT=$name.$bwa.bam OUTPUT=$name.dedup.bam METRICS_FILE=$stats_dir/$name.rmdup.metrics.txt ASSUME_SORTED=TRUE TMP_DIR=/tmp VALIDATION_STRINGENCY=SILENT

# Detect realignment target intervals
java -jar $gatk_dir/GenomeAnalysisTK.jar -T RealignerTargetCreator -l INFO -R $reference_seq_file -I $name.dedup.bam -known $known_indels_file_1 -known $known_indels_file_2 -o $stats_dir/$name.intervals

# Realign around indel targets
java -jar $gatk_dir/GenomeAnalysisTK.jar -T IndelRealigner -l INFO -R $reference_seq_file -I $name.dedup.bam -known $known_indels_file_1 -known $known_indels_file_2 -targetIntervals $stats_dir/$name.intervals -o $name.realigned.bam

# Base quality score recalibration
java -jar $gatk_dir/GenomeAnalysisTK.jar -T BaseRecalibrator -l INFO -R $reference_seq_file -I $name.realigned.bam -knownSites $dbsnp_file -o $stats_dir/$name.recal.grp

# Print recalibrated BAM
java -jar $gatk_dir/GenomeAnalysisTK.jar -T PrintReads -l INFO -R $reference_seq_file -I $name.realigned.bam -BQSR $stats_dir/$name.recal.grp -o $bam_dir/$name.recal.bam

############# Downsampling #############

# Note: full alignments are assumed to be named e.g. sample.100.bam

# Parameters
name=sample
prop_f=10 # 20,30,...,90,100
prop=0.1 # 0.2,0.3,...,0.9,1.0

# Tools
picard_dir=/path/2/picard-tools-1.79
gatk_dir=/path/2/GenomeAnalysisTK-2.6-5-gba531bd
snpeff_dir=/path/2/snpEff_3_3
snpeff_db=GRCh37.72

# Inputs
reference_seq_file=/path/2/hg19.fasta # or grch37.fasta as appropriate for sample
targets_file=/path/2/targets.bed # use appropriate targets for exome capture kit
dbsnp_file=/path/2/dbsnp_137.hg19.vcf # or b37 as appropriate for sample

# I/O locations
bam_dir=/path/2/bam
stats_dir=/path/2/stats
depths_dir=/path/2/depths
vcf_dir=/path/2/vcf

# Downsample BAM file (if prop < 1)
java -jar $picard_dir/DownsampleSam.jar INPUT=$bam_dir/$name.100.bam OUTPUT=$name.$prop_f.pre.rmdup.bam PROBABILITY=$prop R=null VALIDATION_STRINGENCY=SILENT

# Re-mark duplicates (if prop < 1)
java -jar $picard_dir/MarkDuplicates.jar INPUT=$name.$prop_f.pre.rmdup.bam OUTPUT=$name.$prop_f.bam METRICS_FILE=$stats_dir/$name.$prop_f.rmdup.metrics.txt ASSUME_SORTED=TRUE TMP_DIR=/tmp VALIDATION_STRINGENCY=SILENT
mv $name.$prop_f.bam $bam_dir

# Mapped depth in target regions
java -jar $gatk_dir/GenomeAnalysisTK.jar -T DepthOfCoverage -l INFO -R $reference_seq_file -I $bam_dir/$name.$prop_f.bam -L $targets_file -o $depth_dir/$name.$prop_f.depths
gzip $depth_dir/$name.$prop_f.depths

# Call variants (SNPs only)
java -jar $gatk_dir/GenomeAnalysisTK.jar -T UnifiedGenotyper -l INFO -R $reference_seq_file -L $targets_file --dbsnp $dbsnp_file -I $bam_dir/$name.$prop_f.bam -o $vcf_dir/$name.$prop_f.vcf -stand_call_conf 30 -stand_emit_conf 10 -rf BadCigar -glm SNP

# Annotate with effects
java -jar $snpeff_dir/snpEff.jar -c $snpeff_dir/snpEff.config -o vcf -s $vcf_dir/$name.$prop_f.snpeff.html -no-intergenic -ud 1000 $snpeff_db $vcf_dir/$name.$prop_f.vcf > $vcf_dir/$name.$prop_f.snpeff.vcf
